# Supplementary material for: A Revised Phylogeny of the Mentha spicata Clade Reveals Cryptic Species
Source: Plants (Basel). 2021 Apr 20;10(4):819. doi: 10.3390/plants10040819 (PMC8074783; doi:10.3390/plants10040819)
Supplement: Supplementary file 1 [file plants-10-00819-s001.zip]

Archive with 8 entries (7 files):
- sup/
- sup/Fig_S1.jpg
- sup/Fig_S2.pdf
- sup/Fig_S3.pdf
- sup/Fig_S4.pdf
- sup/Table_S1.xlsx
- sup/Table_S2.pdf
- sup/Table_S2.xlsx
