# Supplementary material for: A Revised Phylogeny of the Mentha spicata Clade Reveals Cryptic Species
Source: Plants (Basel). 2021 Apr 20;10(4):819. doi: 10.3390/plants10040819 (PMC8074783; doi:10.3390/plants10040819)
Supplement: Supplementary file 1 [file plants-10-00819-s001.zip › sup/Table_S1.xlsx]

## Sheet: SuppTable1
Accession number	Sequence code	Extra sequence variants	Sequenced in this study	Included in haploweb	Included in SCoT	(main) cluster	subcluster	allele assigned to subcluster by haploweb analysis or SCoT	inter(sub)cluster hybrid	ABGD group	Investigate for morphology	Included in DA	plant label (colour codes see paper)			name germplasm / herbarium	herbarium	GenBank accession nr	GenBank accession nr (2)	GenBank name	plant source (living collection only), (*) available in different collections or assembled by different collectors	provenance (region and status)	locality (in case of wild accessions, exceptionally for cultivated/garden/introduced)
0	a=b	-	Y	Y	N	R			-	22	N	N				Mentha aquatica	H-BM-0				Bright Mints, Belgium	Western Europe / cultivated	-
																		MW915658		Mentha
8	a/b	Y	Y	Y	N				Y		Y	N				Mentha	H-BM-8				Bright Mints, Belgium	Western Europe / rewilded-introduced	Ruddervoorde (B)
	a					2.5	2.5.2	hapl		13								MW915659		Mentha
	b					3.0	-			13								MW915660		Mentha
9	a=b		Y	Y	Y				N	13	Y	Y				Mentha	H-BM-9				Bright Mints, Belgium	Asia / introduced (Western Europe)	-
						2.3	2.3.1	hapl										MW915661		Mentha
10	a=b		Y	Y	Y				N	13	Y	Y				Mentha	H-BM-10				Bright Mints, Belgium	Western Europe / wild	Theux (B)
						4.1	4.1.3	scot										MW915662		Mentha
11	a=b	Y	Y	Y	Y				N	13	Y	Y				Mentha	H-BM-11				Bright Mints, Belgium	Western Europe / wild	Drimmelen (N)
						4.1	4.1.1	scot										MW915663		Mentha
13	a/b		Y	Y	Y				N		Y	Y				Mentha	H-BM-13				Bright Mints, Belgium	Western Europe / wild	Ettelgem (B)
	a					4.1	4.1.2	scot		13								MW915664		Mentha
	b					4.1	4.1.2	scot		13								MW915665		Mentha
19	a=b		Y	Y	Y				N	13	Y	Y				Mentha	H-BM-19				Bright Mints, Belgium	Western Europe / wild	La Wantzenau (F)
						4.1	4.1.2	scot										MW915666		Mentha
23	a=b		Y	Y	Y				N	13	Y	Y				Mentha	H-BM-23				Bright Mints, Belgium	Western Europe / wild	Brugge (B)
						4.1	4.1.2	scot										MW915667		Mentha
40	a=b	Y	Y	Y	Y				N	13	Y	Y				Mentha	H-BM-40				Bright Mints, Belgium	Western Europe / wild	Chaudfontaine (B)
						4.1	4.1.1	scot										MW915668		Mentha
49	a/b	Y	Y	Y	N				Y		Y	N				Mentha	H-BM-49				Bright Mints, Belgium	unknown / rewilded-introduced (Western Europe)	Destelbergen (B)
	a					3.0	-			13								MW915669		Mentha
	b					2.4	-			13								MW915670		Mentha
50	a/b	Y	Y	Y	Y				Y		Y	N				Mentha	H-BM-50				Bright Mints, Belgium*	unknown / garden (Western Europe)	-
	a					2.5	2.5.2	hapl		13								MW915671		Mentha
	b					2.5	2.5.1	hapl		13								MW915672		Mentha
52	a/b		Y	Y	N				Y		Y	N				Mentha	H-BM-52				Bright Mints, Belgium	Western Europe / wild	Saint-Nicolas-lès-Cîteaux (F)
	a					4	-			13								MW915673		Mentha
	b					3.0	-			13								MW915674		Mentha
53	a=b		Y	Y	N				N	13	Y	Y				Mentha	H-BM-53				Bright Mints, Belgium	Western Europe / wild	Santenoge (F)
						4.1	4.1.1	scot (assign. variety)										MW915675		Mentha
63	a=b		Y	Y	Y				N	13	Y	Y				Mentha	H-BM-63				Bright Mints, Belgium	Western Europe / wild	Grancey-le-Château-Neuvelle (F)
						4.1	4.1.1	scot										MW915676		Mentha
71	a=b		Y	Y	N				N	13	Y	Y				Mentha	H-BM-71				Bright Mints, Belgium	Western Europe / wild-rewilded	Eupen (B)
						4.1	4.1.1	scot (assign. variety)										MW915677		Mentha
76	a=b		Y	Y	N				N	13	Y	Y				Mentha × villosa	H-BM-76				Bright Mints, Belgium*	unknown / cultivated	-
						2.5	2.5.1	hapl										MW915678		Mentha
77	a/b		Y	Y	N				N		Y	Y				Mentha longifolia	H-BM-77				Bright Mints, Belgium*	Mediterranean - Middle East / wild	Chania - surroundings (GR)
	a					2.5	2.5.1	hapl		13								MW915679		Mentha
	b					2.5	2.5.1	hapl		13								MW915680		Mentha
87	a/b		Y	Y	N				Y		Y	Y				Mentha suaveolens subsp. timija	H-BM-87				Bright Mints, Belgium*	Mediterranean - Middle East / wild	Bab Taza - surroundings (MA)
	a					4.3	-			13								MW915681		Mentha
	b					3.0	-			13								MW915682		Mentha
91	a/b		Y	Y	Y				Y		Y	Y				Mentha	H-BM-91				Bright Mints, Belgium	Western Europe / wild	Martinrive (B)
	a					4.1	4.1.4	ITS hybrid		13								MW915683		Mentha
	b					4.2	4.2.3	ITS hybrid		13								MW915684		Mentha
102	a/b		Y	Y	Y				Y		Y	Y				Mentha	H-BM-102				Bright Mints, Belgium	Western Europe / wild	Hallaar (B)
	a					4.1	4.1.4	ITS hybrid		13								MW915685		Mentha
	b					4.2	4.2.3	ITS hybrid		13								MW915686		Mentha
115	a/b		Y	Y	N				Y		Y	Y				Mentha	H-BM-115				Bright Mints, Belgium*	Mediterranean - Middle East / cultivated	Sardinia (I)
	a					4.2	4.2.4	hapl		13								MW915687		Mentha
	b					4.1	4.1.1			13								MW915688		Mentha
130	a=b		Y	Y	Y				N	13	Y	Y				Mentha	H-BM-130				Bright Mints, Belgium	Western Europe (?) / wild, but locally (introduced?)	Harréville-les-Chanteurs (F)
						3.0	-											MW915689		Mentha
143	a/b	Y	Y	Y	Y				Y		Y	N				Mentha	H-BM-143				Bright Mints, Belgium	unknown / introduced	Whiston (GB)
	a					3.0	-			13								MW915690		Mentha
	b					2.3	-			12								MW915691		Mentha
144	a/b		Y	Y	N				Y		Y	Y				Mentha	H-BM-144				Bright Mints, Belgium	Western Europe / wild	Sapcote (GB)
	a					4.1	4.1.4	ITS hybrid		13								MW915692		Mentha
	b					4.2	4.2.3	ITS hybrid		13								MW915693		Mentha
146	a/b		Y	Y	N				Y		Y	N				Mentha	H-BM-146				Bright Mints, Belgium	Western Europe / wild-rewilded	Leingarten (D)
	a					3.0	-			13								MW915694		Mentha
	b					2.5	2.5.2	hapl		13								MW915695		Mentha
150	a/b		Y	Y	N				Y		Y	N				Mentha	H-BM-150				Bright Mints, Belgium*	Asia ? / cultivated ('M. asiatica')	-
	a					4.1	4.1.1			13								MW915696		Mentha
	b					3.0	-			13								MW915697		Mentha
153	a/b	Y	Y	Y	N				Y		Y	N				Mentha spicata type 'Europe'	H-BM-153				CNPMAI 142, Milly, France	unknown / cultivated	-
	a					4.2	4.2.4	hapl		13								MW915698		Mentha
	b					2.5	2.5.1	hapl		13								MW915699		Mentha
160	a/b		Y	Y	N				Y		Y	N				Mentha	H-BM-160				Bright Mints, Belgium	Western Europe / wild	Butterton (GB)
	a					4.1	4.1.4	ITS hybrid		13								MW915700		Mentha
	b					4.2	4.2.3	ITS hybrid		13								MW915701		Mentha
170	a=b		Y	Y	Y				N	13	Y	Y				Mentha	H-BM-170				Bright Mints, Belgium	Western Europe / wild	Arnhem (N)
						4.1	4.1.2	scot										MW915702		Mentha
171	a/b	Y	Y	Y	N				Y		Y	N				Mentha	H-BM-171				Bright Mints, Belgium	unknown / rewilded (Western Europe)	Valkenswaard (N)
	a					4.1	4.1.1			13								MW915703		Mentha
	b					2.5	2.5.1	hapl		13								MW915704		Mentha
180	a/b		Y	Y	Y				Y		Y	N				Mentha	H-BM-180				Bright Mints, Belgium	Western Europe / wild	Rhenen (N)
	a					4.1	4.1.2	scot		13								MW915705		Mentha
	b					3.0	-			13								MW915706		Mentha
185	a/b		Y	Y	Y				Y		Y	Y				Mentha	H-BM-185				Bright Mints, Belgium	Western Europe / wild	Goilberdingen (N)
	a					4.1	4.1.4	ITS hybrid		13								MW915707		Mentha
	b					4.2	4.2.3	ITS hybrid		13								MW915708		Mentha
190	a=b		Y	Y	Y				N		Y	Y				Mentha	H-BM-190				Bright Mints, Belgium	Western Europe / wild	Hoegaarden (B)
						4.2	4.2.2	hapl		13								MW915709		Mentha
191	a/b		Y	Y	Y				N		Y	Y				Mentha	H-BM-191				Bright Mints, Belgium	Western Europe / wild	Strijensas (N)
	a					4.1	4.1.1	scot		13								MW915710		Mentha
	b					4.1	4.1.1	scot		13								MW915711		Mentha
196	a/b		Y	Y	Y				Y		Y	Y				Mentha	H-BM-196				Bright Mints, Belgium	Western Europe / wild	Colijnsplaat (N)
	a					4.1	4.1.4	ITS hybrid		13								MW915712		Mentha
	b					4.2	4.2.3	ITS hybrid		13								MW915713		Mentha
200	a/b		Y	Y	Y				Y		Y	Y				Mentha	H-BM-200				Bright Mints, Belgium	Western Europe / wild	Zoutelande-Westkapelle (N)
	a					4.1	4.1.4	ITS hybrid		13								MW915714		Mentha
	b					4.2	4.2.3	ITS hybrid		13								MW915715		Mentha
203	a=b		Y	Y	Y				N	13	Y	Y				Mentha	H-BM-203				Bright Mints, Belgium	Western Europe / wild	Grijpskerke (N)
						4.2	4.2.2	hapl										MW915716		Mentha
212	a=b		Y	Y	N				N	13	Y	Y				Mentha	H-BM-212				Bright Mints, Belgium	Western Europe / wild	Werkendam (N)
						4.1	4.1.1	scot (assign. variety)										MW915717		Mentha
217	a=b		Y	Y	N				N	13	Y	Y				Mentha	H-BM-217				Bright Mints, Belgium	unknown / cultivated	-
						2.5	2.5.1	hapl										MW915718		Mentha
222	a/b		Y	Y	N				Y		Y	Y				Mentha	H-BM-222				Bright Mints, Belgium*	Mediterranean - Middle East / cultivated	Pisa - surroundings (I)
	a					4.1	4.1.1			13								MW915719		Mentha
	b					4.2	4.2.1	hapl		13								MW915720		Mentha
248	a/b		Y	Y	N				N		Y	Y				Mentha	H-BM-248				Bright Mints, Belgium	Eastern Europe / wild	Bradet (R)
	a					2.5	2.5.1	hapl		13								MW915721		Mentha
	b					2.5	2.5.1	hapl		13								MW915722		Mentha
250	a=b		Y	Y	N				N	13	Y	Y				Mentha longifolia	H-BM-250				Bright Mints, Belgium*	Mediterranean (?) / wild (garden)	-
						2.5	2.5.2	hapl										MW915723		Mentha
264	a=b		Y	Y	Y				N	13	Y	Y				Mentha x villosa	H-BM-264				CMEN 592.001, PI 558006, NCGR, Corvallis, Oregon, US	Western Europe / germplasm centre, cultivated	-
						4.1	4.1.2	scot										MW915724		Mentha
274	a=b		Y	Y	N				N	13	Y	Y				Mentha longifolia var. typhoides	H-BM-274				CMEN 592.001, PI 557770, NCGR, Corvallis, Oregon, US	Mediterranean - Middle East / germplasm centre	Ksara (SY)
						4.1	4.1.1	scot (assign. variety)										MW915725		Mentha
283	a/b		Y	Y	N				N		Y	Y				Mentha	H-BM-283				Bright Mints, Belgium*	Mediterranean (?) / cultivated	-
	a					2.5	2.5.1	hapl		13								MW915726		Mentha
	b					2.5	2.5.1	hapl		13								MW915727		Mentha
286	a/b		Y	Y	N				Y		Y	Y				Mentha	H-BM-286				Bright Mints, Belgium	unknown / cultivated	-
	a					4.2	4.2.2	hapl		13								MW915728		Mentha
	b					4.2	4.2.1	hapl		13								MW915729		Mentha
306	a/b		Y	Y	Y				N		Y	Y				Mentha	H-BM-306				Bright Mints, Belgium	Eastern Europe / wild	Codlea (R)
	a					4.1	4.1.1	scot		13								MW915730		Mentha
	b					4.1	4.1.1	scot		13								MW915731		Mentha
308	a=b		Y	Y	N				N	13	Y	Y				Mentha	H-BM-308				Bright Mints, Belgium	Eastern Europe / wild	Melk (A)
						4.1	4.1.1	scot (assign. variety)										MW915732		Mentha
311	a=b		Y	Y	N				N	13	Y	Y				Mentha	H-BM-311				Bright Mints, Belgium	Eastern Europe / wild	(Romania)
						4.1	4.1.1	scot (assign. variety)										MW915733		Mentha
312	a/b		Y	Y	N				N		Y	Y				Mentha	H-BM-312				Bright Mints, Belgium	Eastern Europe / wild	Buzau (R)
	a					4.1	4.1.1	scot (assign. variety)		13								MW915734		Mentha
	b					4.1	4.1.1	scot (assign. variety)		13								MW915735		Mentha
313	a/b		Y	Y	N				N		Y	Y				Mentha	H-BM-313				Bright Mints, Belgium	Eastern Europe / wild	Persani (R)
	a					1.0	-			5								MW915736		Mentha
	b					1.0	-			5								MW915737		Mentha
314	a=b		Y	Y	N				N	13	Y	Y				Mentha	H-BM-314				Bright Mints, Belgium	Eastern Europe / wild	Buzau (R)
						2.5	2.5.2	hapl										MW915738		Mentha
319	a/b	Y	Y	Y	Y				N		Y	Y				Mentha	H-BM-319				Bright Mints, Belgium	Eastern Europe / wild	Coltu Pietrii (R)
	a					2.4	-			13								MW915739		Mentha
	b					2.4	-			13								MW915740		Mentha
330	a/b		Y	Y	N				Y		Y	N				Mentha	H-BM-330				Bright Mints, Belgium	Eastern Europe / wild	Grind (R)
	a					2.4				13								MW915741		Mentha
	b					2.5	2.5.2	hapl		13								MW915742		Mentha
383	a/b		Y	Y	Y				Y		Y	Y				Mentha	H-BM-383				Bright Mints, Belgium	Western Europe / wild	La Petite-Verrière (F)
	a					4.1	4.1.4	ITS hybrid		13								MW915743		Mentha
	b					4.2	4.2.3	ITS hybrid		13								MW915744		Mentha
391	a/b		Y	Y	Y				Y		Y	Y				Mentha	H-BM-391				Bright Mints, Belgium	Western Europe / wild	Goé (B)
	a					4.1	4.1.4	ITS hybrid		13								MW915745		Mentha
	b					4.2	4.2.3	ITS hybrid		13								MW915746		Mentha
395	a/b	Y	Y	Y	N				Y		Y	Y				Mentha	H-BM-395				Bright Mints, Belgium	Western Europe / wild	Autun (F)
	a					4.1	4.1.1			13								MW915747		Mentha
	b					4.2	4.2.1	hapl		13								MW915748		Mentha
409	a=b		Y	Y	N				N	13	Y	Y				Mentha	H-BM-409				Bright Mints, Belgium	Western Europe / wild-rewilded	Chambon-sur-Lac (F)
						4.1	4.1.1	scot (assign. variety)										MW915749		Mentha
450	a/b		Y	Y	Y				Y		Y	Y				Mentha	H-BM-450				Bright Mints, Belgium	Western Europe / wild	La Celle-en-Morvan (F)
	a					4.1	4.1.4	ITS hybrid		13								MW915750		Mentha
	b					4.2	4.2.3	ITS hybrid		13								MW915751		Mentha
455	a/b		Y	Y	N				N		Y	Y				Mentha	H-BM-455				Bright Mints, Belgium	unknown / rewilded (Western Europe)	Omblèze (F)
	a					2.5	2.5.2	hapl		13								MW915752		Mentha
	b					2.5	2.5.2	hapl		13								MW915753		Mentha
456	a=b		Y	Y	N				N	13	Y	Y				Mentha	H-BM-456				Bright Mints, Belgium	Western Europe / wild	Dardagny (CH)
						4.1	4.1.1	scot (assign. variety)										MW915754		Mentha
473	a/b		Y	Y	Y				Y		Y	Y				Mentha	H-BM-473				Bright Mints, Belgium	Western Europe / wild	Chambon-sur-Lac (F)
	a					4.1	4.1.4	ITS hybrid		13								MW915755		Mentha
	b					4.2	4.2.3	ITS hybrid		13								MW915756		Mentha
483	a/b	Y	Y	Y	N				Y		Y	N				Mentha	H-BM-483				Bright Mints, Belgium	Asia ? / introduced (Western Europe)	Kolmen (B)
	a					2.1	-			8								MW915757		Mentha
	b					2.3	2.3.1	hapl		14								MW915758		Mentha
486	a/b		Y	Y	Y				Y		Y	Y				Mentha	H-BM-486				Bright Mints, Belgium	Western Europe / wild	Goffontaine (B)
	a					4.1	4.1.4	ITS hybrid		13								MW915759		Mentha
	b					4.2	4.2.3	ITS hybrid		13								MW915760		Mentha
499	a=b	Y	Y	Y	N				N	6	Y	Y				Mentha	H-BM-499				Bright Mints, Belgium*	Eastern Europe / wild	Vysoké Tatry (SK)
						2.1	-											MW915761		Mentha
504	a/b		Y	Y	N				Y		Y	N				Mentha	H-BM-504				Bright Mints, Belgium*	Eastern Europe / wild (rewilded?)	Komárno (SK)
	a					4	-			13								MW915762		Mentha
	b					2.5	2.5.2	hapl		13								MW915763		Mentha
508	a/b	Y	Y	Y	N				N		Y	Y				Mentha	H-BM-508				Bright Mints, Belgium	Western Europe ? / wild-rewilded	Ronquières (B)
	a					2.5	2.5.1	hapl		13								MW915764		Mentha
	b					2.5	2.5.1	hapl		13								MW915765		Mentha
512	a=b		Y	Y	N				N	13	Y	Y				Mentha	H-BM-512				Bright Mints, Belgium	Western Europe ? / wild-rewilded	Hébuterne (F)
						2.5	2.5.1	hapl										MW915766		Mentha
515	a/b		Y	Y	N				N		Y	Y				Mentha	H-BM-515				Bright Mints, Belgium	Western Europe ? / wild	Vierzon (F)
	a					4.2	4.2.1	hapl		13								MW915767		Mentha
	b					4.2	4.2.1	hapl		13								MW915768		Mentha
526	a/b		Y	Y	Y				Y		Y	Y				Mentha	H-BM-526				Bright Mints, Belgium	Western Europe / wild	Poulseur (B)
	a					4.1	4.1.4	ITS hybrid		13								MW915769		Mentha
	b					4.2	4.2.3	ITS hybrid		13								MW915770		Mentha
530	a=b		Y	Y	N				N	13	Y	Y				Mentha	H-BM-530				Bright Mints, Belgium	Western Europe / wild	Velle-le-Châtel (F)
						4.1	4.1.3	scot (assign. variety)										MW915771		Mentha
540	a/b		Y	Y	N				N		N	N				Mentha sylvestris (M. longifolia)	NAM 28738					Western Europe / wild	Knokke (B)
	a					4.1	4.1.1			13								MW915772		Mentha
	b					4.1	4.1.1			13								MW915773		Mentha
545	a=b		Y	Y	N				N	13	Y	Y				Mentha	H-BM-545				Bright Mints, Belgium	Western Europe / wild	Tapdrup (DK)
						4.1	4.1.2	scot (assign. variety)										MW915774		Mentha
547	a=b		Y	Y	N				N	13	Y	Y				Mentha	H-BM-547				Bright Mints, Belgium	Western Europe ? / wild (garden)	Viborg (DK)
						2.5	2.5.1	hapl										MW915775		Mentha
553	a=b		Y	Y	N				N	13	Y	Y				Mentha	H-BM-553				Bright Mints, Belgium	unknown / rewilded (Western Europe)	Meesen (B)
						2.5	2.5.2	hapl										MW915776		Mentha
554	?	?	N	Y	N				Y (?)		Y	N				Mentha spicata "10058 DerkFla sp"					CMEN 32.001 , PI 557793, NCGR, Corvallis, Oregon, US	unknown (cult. Florida, USA) / cultivated (germplasm centre)	Sint Cloud (US)
	voucher					4.2	4.2.2	hapl		13								AY655798	AY655927.1	Mentha spicata
555	?	?	N	Y	N				N (?)		Y	Y				Mentha spicata "10086 synnyside"					CMEN 50.001, PI 557795, NCGR, Corvallis, Oregon, US	unknown (cult. Washington, USA) / cultivated (germplasm centre)	Yakima County (US)
	voucher					4.2	4.2.1	hapl		13								AY655797	AY655926.1	Mentha spicata
557	?	?	N	Y	N				Y (?)		Y	N				Mentha spicata "10138"					CMEN 84.001, PI 557824, NCGR, Corvallis, Oregon, US	unknown (cult. England, UK) / wild-cultivated (germplasm centre)	(Great Britain)
	voucher					4.1	4.1.1	scot (assign. variety)		13								AY655799	AY655928.1	Mentha spicata
558	?	?	N	Y	N				Y (?)		Y	N				Mentha spicata - "10141"					CMEN 87.001, PI 557827, NCGR, Corvallis, Oregon, US	unknown (cult. England, UK) / wild-cultivated (germplasm centre)	(Great Britain)
	voucher					2.4	-			13								AY655815	AY655944.1	Mentha spicata
560	?	?	N	Y	N				Y (?)		Y	N				Mentha spicata - "10156"					CMEN 96.001, PI 557836, NCGR, Corvallis, Oregon, US	unknown (cult. Pennsylvania, USA) / cultivated (germplasm centre)	Allentown (US)
	voucher					3.0	-			13								AY655800	AY655929.1	Mentha spicata
562	?	?	N	Y	N				N (?)		Y	Y				Mentha spicata "10170"					CMEN 106.001, PI 557844, NCGR, Corvallis, Oregon, US	unknown (cult. Scotland, UK) / cultivated (germplasm centre)	Quendale Bay, Scotland (GB)
	voucher					2.5	2.5.2	hapl		13								AY655802	AY655931.1	Mentha_spicata
564	?	?	N	Y	N				N (?)		Y	Y				Mentha longifolia "10028"					CMEN 17.001, PI 557755, NCGR, Corvallis, Oregon, US	Mediterranean - Middle East / germplasm centre	((S) Europe)
	voucher					2.2	-			11								AY655817	AY655946.1	Mentha longifolia
565	?	?	N	Y	N				N (?)		Y	Y				Mentha longifolia "10032"					CMEN 18.001, PI 557756, NCGR, Corvallis, Oregon, US	Western Europe / germplasm centre	Dordrecht - surroundings (N)
	voucher					4.1	4.1.1	scot (assign. variety)		13								AY655823	AY655952.1	Mentha longifolia
567	?	?	N	Y	N				N (?)		Y	Y				Mentha longifolia "Men 89/39/14"					CMEN 516.001, PI 557760, NCGR, Corvallis, Oregon, US	Mediterranean - Middle East / germplasm centre, cultivated	(Italy)
	voucher					2.2	-			11								AY655819	AY655948.1	Mentha longifolia
568	?	?	N	Y	N				Y (?)		Y	N				Mentha longifolia "USSR 90-12-05"					CMEN 592.001, PI 557766, NCGR, Corvallis, Oregon, US	Asia / germplasm centre	Tashkent (UZ)
	voucher					2.4	-			15								AY655835	AY655964.1	Mentha longifolia
570	a=b		Y	Y	N				N	13	Y	Y				Mentha longifolia subsp. capensis	H-BM-570				CMEN 585.001, PI 557767, NCGR, Corvallis, Oregon, US	South Africa / germplasm centre	(South-Africa)
						2.3	2.3.2	hapl										MW915777		Mentha
571	a=b		Y	Y	N				N	13	Y	Y				Mentha longifolia subsp. hymalaiensis	H-BM-571				CMEN 635.001, PI 557768, NCGR, Corvallis, Oregon, US	Asia / germplasm centre	(Nepal)
						2.3	2.3.1	hapl										MW915778		Mentha
591	a=b		Y	Y	N				N	13	Y	Y				Mentha	H-BM-591				Bright Mints, Belgium*	Mediterranean - Middle East / wild (garden)	(Israel)
						4.1	4.1.1	scot (assign. variety)										MW915779		Mentha
595	a/b		Y	Y	N				Y		Y	Y				Mentha	H-BM-595				Bright Mints, Belgium*	Mediterranean / wild	Siena (I)
	a					3.0	-			13								MW915780		Mentha
	b					4.2	4.2.1	hapl		13								MW915781		Mentha
605	a=b		Y	Y	N				N	13	N	N				Mentha x villosa	H-BM-605					Western Europe / wild	Farum (DK)
						4.1	4.1.1											MW915782		Mentha
626	a/b/c/d		Y	Y	N				N		Y	N				Mentha	H-BM-626				Bright Mints, Belgium	Eastern Europe / wild	Bacau (R)
	a					2.5	2.5.1	hapl		13								MW915783		Mentha
	b					2.5	2.5.1	hapl		13								MW915784		Mentha
	c					1.0	-			5								MW915785		Mentha
	d					1.0	-			5								MW915786		Mentha
627	a/b		Y	Y	N				N		Y	Y				Mentha	H-BM-627				Bright Mints, Belgium	Eastern Europe / wild	Bacau (R)
	a					1.0	-			5								MW915787		Mentha
	b					1.0	-			5								MW915788		Mentha
632	a/b		Y	Y	N				N		Y	Y				Mentha	H-BM-632				Bright Mints, Belgium	Eastern Europe / wild	(Bulgaria)
	a					1.0	-			5								MW915789		Mentha
	b					1.0	-			5								MW915790		Mentha
V1	voucher			Y		O				1						Mentha x piperita cv. sylvestris		AY655868.1	AY655997.1	Mentha x piperita copy 12 internal transcribed spacer 1 & 2, complete sequence	CNPMAI 39, Milly, France
V2	voucher					O				2						Mentha canadensis		AY655880.1	AY656009.1	Mentha canadensis copy 3 internal transcribed spacer 1 & 2, complete sequence	CNPMAI 101, Milly, France
V3	voucher					O				2						Mentha canadensis		AY655882.1	AY656011.1	Mentha canadensis copy 8 internal transcribed spacer 1 & 2, complete sequence	CNPMAI 101, Milly, France
V4	voucher					O				3						Mentha arvensis		AY655875	AY656004.1	Mentha_arvensis	CMEN165, NCGR, Corvallis, Oregon, US
V5	voucher			Y		O				3						Mentha x gracilis		AY655886	AY656015.1	Mentha_x_gracilis	IPK 64, Gatersleben, Germany
V6	voucher					O				4						Mentha canadensis		AY655873	AY656002.1	Mentha_canadensis	CNPMAI 100 Milly, France
V7	voucher					2.1	-			7						Mentha longifolia		KR611531.1		Mentha_longifolia
V8	voucher			Y		2.2				9						Mentha aquatica		AY655769.1	AY655898.1	Mentha aquatica copy 2 internal transcribed spacer 1 & 2, complete sequence	CMEN 111, NCGR, Corvallis, Oregon, US
V9	voucher			Y		2.2				10						Mentha x piperita		AY655850.1	AY655979.1	Mentha x piperita copy 7 internal transcribed spacer 1 & 2, complete sequence	CMEN 142, NCGR, Corvallis, Oregon, US
V10	voucher			Y		2.3				13						Mentha longifolia		AY655834	AY655963.1	Mentha longifolia	CMEN 533, NCGR, Corvallis, Oregon, US	Western Europe / germplasm centre
V11	voucher			Y		2.3				13						Mentha asiatica		AY655885	AY656014.1	Mentha asiatica	IPK 236, Gatersleben, Germany
V12	voucher			Y		2.4				13						Mentha x piperita cv. sylvestris		AY655856	AY655985.1	Mentha_x_piperita	CNPMAI 39, Milly, France
V13	voucher			Y		2				16						Mentha x piperita cv. Officinalis		AY655837	AY655966.1	Mentha x piperita var. Officinalis	CNPMAI 107, Milly, France
V14	voucher					2.5	2.5.1			13						Mentha x villosa isolate ah01		KY174956.1		Mentha_x_villosa_isolate_ah01
V15	voucher					2.5	2.5.1			13						Mentha longifolia isolate zj01		KY072949.1		Mentha_longifolia_isolate_zj01
V16	voucher					2.5	2.5.1			13						Mentha spicata isolate x077		DQ667244.1		Mentha_spicata_isolate_x077
V17	voucher					2.5	2.5.1			13						Mentha spicata		AY655805.1	AY655934.1	Mentha spicata copy 2 internal transcribed spacer 1 & 2, complete sequence	CMEN 694, NCGR, Corvallis, Oregon, US
V18	voucher					2.5	2.5.1	hapl		13						Mentha spicata		AY655809.1	AY655938.1	Mentha spicata copy 8 internal transcribed spacer 1 & 2, complete sequence	CMEN 694, NCGR, Corvallis, Oregon, US
V19	voucher			Y		2.5	2.5.1	hapl		13						Mentha spicata		AY655808.1	AY655937.1	Mentha spicata copy 6 internal transcribed spacer 1 & 2, complete sequence	CMEN 694, NCGR, Corvallis, Oregon, US
V20	voucher					2.5	2.5.1			13						Mentha x piperita		KR611530.1		Mentha_x_piperita
V21	voucher			Y		2.5	2.5.2	hapl		13						Mentha x piperita		AY655836	AY655965.1	Mentha_x_piperita	CMEN 139, NCGR, Corvallis, Oregon, US
V22	voucher			Y		2.5	2.5.2	hapl		13						Mentha x piperita		AY655842	AY655971.1	Mentha_x_piperita	CMEN 579, NCGR, Corvallis, Oregon, US
V23	voucher			Y		2.5	2.5.2	hapl		13						Mentha x piperita		AY655838	AY655967.1	Mentha_x_piperita	CMEN 144, NCGR, Corvallis, Oregon, US
V24	voucher			Y		2.5	2.5.2	hapl		13						Mentha spicata		AY655802	AY655931.1	Mentha_spicata	CMEN106, NCGR, Corvallis, Oregon, US
V25	voucher			Y		2.5	2.5.2	hapl		13						Mentha x piperita		AY655841	AY655970.1	Mentha_x_piperita	CMEN 560, NCGR, Corvallis, Oregon, US
V26	voucher			Y		2.5	2.5.2	hapl		13						Mentha x piperita		AY655855.1	AY655984.1	Mentha x piperita copy 12 internal transcribed spacer 1 & 2, complete sequence	CMEN 142, NCGR, Corvallis, Oregon, US
V27	voucher			Y		2.5	2.5.2	hapl		13						Mentha x piperita		AY655872	AY656001.1	Mentha_x_piperita	CNPMAI M19, Milly, France
V28	voucher					2.5	2.5.2			13						Mentha spicata; authority: Mentha spicata L. crispa		GU381394.1		Mentha_spicata_voucher_MBraeuchler_2377	M:Braeuchler 2377
V29	voucher					2				13						Mentha canadensis		AY655879.1	AY656008.1	Mentha canadensis copy 2 internal transcribed spacer 1 & 2, complete sequence	CNPMAI 101, Milly, France
V30	voucher					2				13						Mentha x piperita isolate nt01		KY072943.1		Mentha_x_piperita_isolate_nt01
V31	voucher					2				17						Mentha x piperita isolate sh01		KY072944.1		Mentha_x_piperita_isolate_sh01
V32	voucher			Y		4.1	4.1.1			13						Mentha longifolia		AY655831.1	AY655960.1	Mentha longifolia copy 9 internal transcribed spacer 1 & 2, complete sequence	CMEN 18, NCGR, Corvallis, Oregon, US
V33	voucher			Y		4.1	4.1.1			13						Mentha longifolia		AY655825.1	AY655954.1	Mentha longifolia copy 2 internal transcribed spacer 1 & 2, complete sequence	CMEN 18, NCGR, Corvallis, Oregon, US
V34	voucher			Y		4.1	4.1.1			13						Mentha suaveolens cv. Vestena		AY655793	AY655922.1	Mentha_suaveolens	CNPMAI 142, Milly, France
V35	voucher			Y		4.1	4.1.1			13						Mentha aquatica		KR611529.1		Mentha_aquatica
V36	voucher			Y		4.1	4.1.1			13						Mentha longifolia		AY655827.1	AY655956.1	Mentha longifolia copy 4 internal transcribed spacer 1 & 2, complete sequence	CMEN 18, NCGR, Corvallis, Oregon, US
V37	voucher			Y		4.1	4.1.1			13						Mentha longifolia		AY655830.1	AY655959.1	Mentha longifolia copy 8 internal transcribed spacer 1 & 2, complete sequence	CMEN 18, NCGR, Corvallis, Oregon, US
V38	voucher			Y		4.1	4.1.1			13						Mentha x piperita cv. sylvestris		AY655869.1	AY655998	Mentha x piperita copy 13 internal transcribed spacer 1 & 2, complete sequence	CNPMAI 39, Milly, France
V39	voucher			Y		4.1	4.1.1			13						Mentha longifolia		AY655829.1	AY655958.1	Mentha longifolia copy 7 internal transcribed spacer 1 & 2, complete sequence	CMEN 18, NCGR, Corvallis, Oregon, US
V40	voucher			Y		4.1	4.1.1			13						Mentha longifolia		AY655832.1	AY655961.1	Mentha longifolia copy 12 internal transcribed spacer 1 & 2, complete sequence	CMEN 18, NCGR, Corvallis, Oregon, US
V41	voucher			Y		4.1	4.1.1			13						Mentha x piperita		AY655854.1	AY655983.1	Mentha x piperita copy 11 internal transcribed spacer 1 & 2, complete sequence	CMEN 142, NCGR, Corvallis, Oregon, US
V42	voucher			Y		4.1	4.1.1			13						Mentha longifolia		AY655821	AY655950.1	Mentha longifolia	CNPMAI Sault, Milly, France	Western Europe / germplasm centre
V43	voucher			Y		4.1	4.1.1			13						Mentha longifolia		AY655822	AY655951.1	Mentha longifolia	CNPMAI Sederon, Milly, France	Western Europe / germplasm centre
V44	voucher			Y		4.1	4.1.1			13						Mentha longifolia		AY655953.1		Mentha longifolia copy 1 internal transcribed spacer 1 & 2, complete sequence	CMEN 18, NCGR, Corvallis, Oregon, US
V45	voucher			Y		4.2	4.2.1	hapl		13						Mentha suaveolens		AY655781	AY655910.1	Mentha_suaveolens	CMEN 13, NCGR, Corvallis, Oregon, US
V46	voucher					4.2	4.2.2			13						Mentha suaveolens isolate MenRotu1832; authority: Mentha rotundifolia Huds.		AF369161.1		Mentha_suaveolens_isolate_MenRotu1832	W. D. Stevens 1525 in Michigan State
V47	voucher			Y		4.2	4.2.2	hapl		13						Mentha suaveolens		AY655778	AY655907.1	Mentha_suaveolens	CMEN9, NCGR, Corvallis, Oregon, US
V48	voucher					4.2	4.2.2			13						Mentha suaveolens		AY655785	AY655914.1	Mentha suaveolens	CMEN538, NCGR, Corvallis, Oregon, US
V49	voucher					4.2				13						Mentha spicata subsp. condensata voucher Riina 1575; authority: Mentha spicata subsp. condensata K. Koch		JQ669116.1		Mentha_spicata_subsp._condensata_voucher_Riina_1575	Riina 1575
V50	voucher			Y		4.2				13						Mentha suaveolens		AY655787.1	AY655916.1	Mentha suaveolens copy 4 internal transcribed spacer 1 & 2, complete sequence	CMEN 538, NCGR, Corvallis, Oregon, US
V51	voucher					4.2				13						Mentha suaveolens; authority: Mentha suaveolens Ehrh.		GU381395.1		Mentha_suaveolens_voucher_MBraeuchler_2380	M:Braeuchler 2380
V52	voucher			Y		4.2				13						Mentha spicata cv, maroc		AY655801	AY655930.1	Mentha_spicata	CNPMAI 12, Milly, France
V53	voucher					4.2				13						Mentha suaveolens		AY506645.1		Mentha_suaveolens	Wagstaff 88-026 (BHO)
V54	voucher			Y		4.2				13						Mentha suaveolens		AY655779	AY655908.1	Mentha_suaveolens	CMEN 10, NCGR, Corvallis, Oregon, US
V55	voucher			Y		4.2				13						Mentha spicata		AY655810	AY655939.1	Mentha_spicata	CMEN56, NCGR, Corvallis, Oregon, US
V56	voucher			Y		4.2				13						Mentha suaveolens cv. hydrophylla		AY655792	AY655921.1	Mentha_suaveolens	CNPMAI 63, Milly, France
V57	voucher			Y		4.2				13						Mentha spicata		AY655813	AY655942.1	Mentha_spicata	CMEN54, NCGR, Corvallis, Oregon, US
V58	voucher			Y		4.2				13						Mentha spicata		AY655814	AY655943.1	Mentha_spicata	CMEN363, NCGR, Corvallis, Oregon, US
V59	voucher					4.2				13						Mentha x villosa		AB291546.1		Mentha_x_villosa	MS-m1 (Plant Herbarium, Srinakharinwirot University, Thailand)
V60	voucher			Y		R				18						Mentha aquatica		AY655775	AY655904.1	Mentha_aquatica	CNPMAI Aq.Episy, Milly, France
V61	voucher			Y		R				19						Mentha aquatica		AY655776	AY655905.1	Mentha_aquatica	CNPMAI 4, Milly, France
V62	voucher			Y		R				20						Mentha aquatica		AY655770.1	AY655899.1	Mentha aquatica copy 3 internal transcribed spacer 1 & 2, complete sequence	CMEN 111, NCGR, Corvallis, Oregon, US
V63	voucher			Y		R				21						Mentha aquatica		AY655772.1	AY655901.1	Mentha aquatica copy 5 internal transcribed spacer 1 & 2, complete sequence	CMEN 111, NCGR, Corvallis, Oregon, US
V64	voucher			Y		R				22						Mentha aquatica		AY655768.1	AY655897.1	Mentha aquatica copy 1 internal transcribed spacer 1 & 2, complete sequence	CMEN 111, NCGR, Corvallis, Oregon, US
V65	voucher			Y		R				23						Mentha aquatica		AY655777	AY655906.1	Mentha_aquatica	CMEN115, NCGR, Corvallis, Oregon, US
V66	voucher			Y		R				24						Mentha longifolia		AY655818	AY655947.1	Mentha longifolia (Heylen 2021: Mentha x dumetorum)	CMEN 19, NCGR, Corvallis, Oregon, US	Western Europe / germplasm centre
V67	voucher			Y		R				25						Mentha x piperita cv. sylvestris		AY655860.1	AY655989.1	Mentha x piperita copy 4 internal transcribed spacer 1 & 2, complete sequence	CNPMAI 39, Milly, France
V68	voucher			Y		R				26						Mentha aquatica		AY655774.1	AY655903.1	Mentha aquatica copy 7 internal transcribed spacer 1 & 2, complete sequence	CMEN 111, NCGR, Corvallis, Oregon, US
V69	voucher			Y		R				27						Mentha aquatica		AY655773.1	AY655902.1	Mentha aquatica copy 6 internal transcribed spacer 1 & 2, complete sequence	CMEN 111, NCGR, Corvallis, Oregon, US
